# Supplementary material for: Water Management-Mediated Changes in the Rhizosphere and Bulk Soil Microbial Communities Alter Their Utilization of Urea-Derived Carbon
Source: Microorganisms. 2024 Sep 4;12(9):1829. doi: 10.3390/microorganisms12091829 (PMC11434454; doi:10.3390/microorganisms12091829)
Supplement: Supplementary file 1 [file microorganisms-12-01829-s001.zip]

Archive with 1 entries (1 files):
- microorganisms-3132404-supplementary.pdf
